# Supplementary material for: Bacteria tracking by in vivo magnetic resonance imaging
Source: BMC Biol. 2013 May 28;11:63. doi: 10.1186/1741-7007-11-63 (PMC3686665; doi:10.1186/1741-7007-11-63)
Supplement: Additional file 4 — Longitudinal and transverse relaxation times of iron-labeled S. aureus cultures, measured at different growth stages. The measurements of the relaxivities showed that T1 did not change significantly over the time course, while T2 was significantly decreased at the beginning of the growth curve and increased steadily until a stationary value was reached after 3 h. [file 1741-7007-11-63-S4.xls]

## Sheet: Tabelle1
		T1 [ms]	T1 [ms]	T2 [ms]	T2 [ms]
		without Fe	with Fe	without Fe	with Fe
	0h*	2378 ± 54	2542 ± 243	141 ± 3	108 ± 1
	1h*	2443 ± 126	2426 ± 96	149 ± 7	119 ± 3
	2h*	2479 ± 61	2577 ± 72	151 ± 5	134 ± 5
	3h*	2487 ± 165	2510 ± 151	144 ± 9	142 ± 1
	4h*	2425 ± 74	2521 ± 40	147 ± 4	144 ± 7
	5h*	2488 ± 56	2498 ± 54	150 ± 12	144 ± 3
	*Cell samples diluted to the initial cell concentration of OD 0.5.
